# Supplementary material for: Functional Properties of Corn Byproduct-Based Emulsifier Prepared by Hydrothermal–Alkaline
Source: Molecules. 2023 Jan 9;28(2):665. doi: 10.3390/molecules28020665 (PMC9865437; doi:10.3390/molecules28020665)
Supplement: Supplementary file 1 [file molecules-28-00665-s001.zip]

Archive with 1 entries (1 files):
- molecules-2062131-supplementary.pdf
